# Supplementary material for: Organizational Factors Moderating Changes in Tobacco Use Dependence Care Delivery Following a Comprehensive Tobacco-Free Workplace Intervention in Non-Profit Substance Use Treatment Centers
Source: Int J Environ Res Public Health. 2021 Oct 6;18(19):10485. doi: 10.3390/ijerph181910485 (PMC8507614; doi:10.3390/ijerph181910485)
Supplement: Supplementary file 1 [file ijerph-18-10485-s001.zip]

Archive with 1 entries (1 files):
- ijerph-1364757-supplementary.pdf
